# Supplementary material for: Bacillus haimaensis sp. nov.: a novel cold seep-adapted bacterium with unique biosynthetic potential
Source: Appl Environ Microbiol. 2025 Apr 25;91(5):e02456-24. doi: 10.1128/aem.02456-24 (PMC12093945; doi:10.1128/aem.02456-24)
Supplement: Table S1 — Genomic islands and associated genes in B. haimaensis CSS-39T. [file aem.02456-24-s0001.xlsx]

## Sheet: Sheet1
Table S1: Genomic Islands and Associated Genes in B. haimaensis CSS-39T
Island start	Island end	Length	Method	Gene start	Gene end	Strand	Product
149878	165528	15650	Predicted by at least one method	149878	150615	1	hypothetical protein
149878	165528	15650	Predicted by at least one method	150625	151863	1	capsular polysaccharide biosynthsis protein
149878	165528	15650	Predicted by at least one method	151865	152920	1	Beta-1,3-glucosyltransferase
149878	165528	15650	Predicted by at least one method	152917	154080	1	hypothetical protein
149878	165528	15650	Predicted by at least one method	154091	155296	1	Capsular polysaccharide biosynthsis protein
149878	165528	15650	Predicted by at least one method	155293	156471	1	hypothetical protein
149878	165528	15650	Predicted by at least one method	156784	157698	1	hypothetical protein
149878	165528	15650	Predicted by at least one method	157722	159269	1	hypothetical protein
149878	165528	15650	Predicted by at least one method	159318	163415	-1	hypothetical protein
149878	165528	15650	Predicted by at least one method	163591	165528	1	Asparagine synthetase [glutamine-hydrolyzing] (EC 6.3.5.4)
302090	308384	6294	Predicted by at least one method	302090	305638	1	hypothetical protein
302090	308384	6294	Predicted by at least one method	305944	307194	-1	hypothetical protein
302090	308384	6294	Predicted by at least one method	307476	308384	1	Transcriptional regulator, LysR family
666920	670238	3318	Predicted by at least one method	666920	667705	-1	Putative transposase InsK for insertion sequence element IS150
666920	670238	3318	Predicted by at least one method	667759	668274	-1	Mobile element protein
666920	670238	3318	Predicted by at least one method	668299	668472	1	hypothetical protein
666920	670238	3318	Predicted by at least one method	668757	669260	1	Translation initiation factor 3
666920	670238	3318	Predicted by at least one method	669281	669481	1	LSU ribosomal protein L35p
666920	670238	3318	Predicted by at least one method	669505	669864	1	LSU ribosomal protein L20p
666920	670238	3318	Predicted by at least one method	669969	670238	1	FIG01226888: hypothetical protein
1077526	1082489	4963	Predicted by at least one method	1077526	1077744	1	hypothetical protein
1077526	1082489	4963	Predicted by at least one method	1078103	1078771	1	hypothetical protein
1077526	1082489	4963	Predicted by at least one method	1078772	1078888	-1	hypothetical protein
1077526	1082489	4963	Predicted by at least one method	1079270	1079797	1	hypothetical protein
1077526	1082489	4963	Predicted by at least one method	1079906	1080115	1	hypothetical protein
1077526	1082489	4963	Predicted by at least one method	1080299	1080556	1	hypothetical protein
1077526	1082489	4963	Predicted by at least one method	1080767	1081456	1	Uncharacterized protein YgeA of aspartate/glutamate/hydantoin racemase family
1077526	1082489	4963	Predicted by at least one method	1082115	1082489	1	hypothetical protein
1185075	1193267	8192	Predicted by at least one method	1185075	1185482	1	phosphohydrolase, MutT/nudix family
1185075	1193267	8192	Predicted by at least one method	1185499	1185936	1	hypothetical protein
1185075	1193267	8192	Predicted by at least one method	1186185	1186559	1	hypothetical protein
1185075	1193267	8192	Predicted by at least one method	1186679	1186852	1	hypothetical protein
1185075	1193267	8192	Predicted by at least one method	1187204	1189003	1	hypothetical protein
1185075	1193267	8192	Predicted by at least one method	1189029	1189178	1	hypothetical protein
1185075	1193267	8192	Predicted by at least one method	1189253	1189933	1	hypothetical protein
1185075	1193267	8192	Predicted by at least one method	1190469	1190894	1	hypothetical protein
1185075	1193267	8192	Predicted by at least one method	1191566	1191853	1	hypothetical protein
1185075	1193267	8192	Predicted by at least one method	1192599	1193267	1	hypothetical protein
1486962	1510997	24035	Predicted by at least one method	1486962	1487084	1	hypothetical protein
1486962	1510997	24035	Predicted by at least one method	1487139	1487894	1	hypothetical protein
1486962	1510997	24035	Predicted by at least one method	1487976	1488500	1	Thymidylate synthase (EC 2.1.1.45)
1486962	1510997	24035	Predicted by at least one method	1489060	1489920	1	hypothetical protein
1486962	1510997	24035	Predicted by at least one method	1489913	1493278	1	hypothetical protein
1486962	1510997	24035	Predicted by at least one method	1493329	1494264	1	hypothetical protein
1486962	1510997	24035	Predicted by at least one method	1494452	1494826	1	hypothetical protein
1486962	1510997	24035	Predicted by at least one method	1494898	1495209	-1	hypothetical protein
1486962	1510997	24035	Predicted by at least one method	1495378	1495608	1	Predicted transcriptional regulators
1486962	1510997	24035	Predicted by at least one method	1495897	1496154	1	hypothetical protein
1486962	1510997	24035	Predicted by at least one method	1496193	1496675	1	hypothetical protein
1486962	1510997	24035	Predicted by at least one method	1496695	1496850	1	hypothetical protein
1486962	1510997	24035	Predicted by at least one method	1496977	1497417	1	hypothetical protein
1486962	1510997	24035	Predicted by at least one method	1497622	1498128	1	DNA topology modulation protein FlaR
1486962	1510997	24035	Predicted by at least one method	1498315	1498836	1	hypothetical protein
1486962	1510997	24035	Predicted by at least one method	1499037	1499225	1	hypothetical protein
1486962	1510997	24035	Predicted by at least one method	1499624	1499800	-1	hypothetical protein
1486962	1510997	24035	Predicted by at least one method	1500315	1501046	1	hypothetical protein
1486962	1510997	24035	Predicted by at least one method	1501183	1501368	1	hypothetical protein
1486962	1510997	24035	Predicted by at least one method	1501417	1502556	1	hypothetical protein
1486962	1510997	24035	Predicted by at least one method	1502543	1504423	1	hypothetical protein
1486962	1510997	24035	Predicted by at least one method	1504416	1506425	1	hypothetical protein
1486962	1510997	24035	Predicted by at least one method	1506422	1507009	1	hypothetical protein
1486962	1510997	24035	Predicted by at least one method	1507099	1507767	1	Thymidylate synthase (EC 2.1.1.45)
1486962	1510997	24035	Predicted by at least one method	1508049	1508357	1	Thymidylate synthase (EC 2.1.1.45)
1486962	1510997	24035	Predicted by at least one method	1508424	1508912	1	Dihydrofolate reductase (EC 1.5.1.3)
1486962	1510997	24035	Predicted by at least one method	1508982	1509146	1	hypothetical protein
1486962	1510997	24035	Predicted by at least one method	1509168	1509320	1	hypothetical protein
1486962	1510997	24035	Predicted by at least one method	1509532	1509771	1	Thymidylate synthase (EC 2.1.1.45)
1486962	1510997	24035	Predicted by at least one method	1509768	1510253	1	Dihydrofolate reductase (EC 1.5.1.3)
1486962	1510997	24035	Predicted by at least one method	1510281	1510997	1	Acyl-CoA:1-acyl-sn-glycerol-3-phosphate acyltransferase (EC 2.3.1.51)
1489060	1509320	20260	Predicted by at least one method	1489060	1489920	1	hypothetical protein
1489060	1509320	20260	Predicted by at least one method	1489913	1493278	1	hypothetical protein
1489060	1509320	20260	Predicted by at least one method	1493329	1494264	1	hypothetical protein
1489060	1509320	20260	Predicted by at least one method	1494452	1494826	1	hypothetical protein
1489060	1509320	20260	Predicted by at least one method	1494898	1495209	-1	hypothetical protein
1489060	1509320	20260	Predicted by at least one method	1495378	1495608	1	Predicted transcriptional regulators
1489060	1509320	20260	Predicted by at least one method	1495897	1496154	1	hypothetical protein
1489060	1509320	20260	Predicted by at least one method	1496193	1496675	1	hypothetical protein
1489060	1509320	20260	Predicted by at least one method	1496695	1496850	1	hypothetical protein
1489060	1509320	20260	Predicted by at least one method	1496977	1497417	1	hypothetical protein
1489060	1509320	20260	Predicted by at least one method	1497622	1498128	1	DNA topology modulation protein FlaR
1489060	1509320	20260	Predicted by at least one method	1498315	1498836	1	hypothetical protein
1489060	1509320	20260	Predicted by at least one method	1499037	1499225	1	hypothetical protein
1489060	1509320	20260	Predicted by at least one method	1499624	1499800	-1	hypothetical protein
1489060	1509320	20260	Predicted by at least one method	1500315	1501046	1	hypothetical protein
1489060	1509320	20260	Predicted by at least one method	1501183	1501368	1	hypothetical protein
1489060	1509320	20260	Predicted by at least one method	1501417	1502556	1	hypothetical protein
1489060	1509320	20260	Predicted by at least one method	1502543	1504423	1	hypothetical protein
1489060	1509320	20260	Predicted by at least one method	1504416	1506425	1	hypothetical protein
1489060	1509320	20260	Predicted by at least one method	1506422	1507009	1	hypothetical protein
1489060	1509320	20260	Predicted by at least one method	1507099	1507767	1	Thymidylate synthase (EC 2.1.1.45)
1489060	1509320	20260	Predicted by at least one method	1508049	1508357	1	Thymidylate synthase (EC 2.1.1.45)
1489060	1509320	20260	Predicted by at least one method	1508424	1508912	1	Dihydrofolate reductase (EC 1.5.1.3)
1489060	1509320	20260	Predicted by at least one method	1508982	1509146	1	hypothetical protein
1489060	1509320	20260	Predicted by at least one method	1509168	1509320	1	hypothetical protein
1656720	1661093	4373	Predicted by at least one method	1656720	1656836	-1	hypothetical protein
1656720	1661093	4373	Predicted by at least one method	1656935	1657081	1	hypothetical protein
1656720	1661093	4373	Predicted by at least one method	1657167	1658696	1	Nutrient germinant receptor inner membrane subunit A (GerKA/GerAA/GerBA)
1656720	1661093	4373	Predicted by at least one method	1658707	1659801	1	spore germination protein
1656720	1661093	4373	Predicted by at least one method	1659791	1660888	1	hypothetical protein
1656720	1661093	4373	Predicted by at least one method	1660905	1661093	1	hypothetical protein
1700471	1705639	5168	Predicted by at least one method	1700471	1700779	1	Transcriptional regulator, ArsR family
1700471	1705639	5168	Predicted by at least one method	1701162	1702001	1	Coenzyme F420-dependent N5,N10-methylene tetrahydromethanopterin reductase and related flavin-dependent oxidoreductases
1700471	1705639	5168	Predicted by at least one method	1702314	1702445	1	hypothetical protein
1700471	1705639	5168	Predicted by at least one method	1702546	1702854	1	Uncharacterized protein YkvR
1700471	1705639	5168	Predicted by at least one method	1702877	1703857	1	FIG01251525: hypothetical protein
1700471	1705639	5168	Predicted by at least one method	1704287	1705639	-1	Glycosyl transferase, family 2
1813089	1826455	13366	Predicted by at least one method	1813089	1813256	1	hypothetical protein
1813089	1826455	13366	Predicted by at least one method	1813273	1813977	1	ABC transporter-like sensor linked response regulator YxdJ
1813089	1826455	13366	Predicted by at least one method	1813974	1814960	1	Two-component sensor kinase YvcQ
1813089	1826455	13366	Predicted by at least one method	1815095	1815853	1	ABC transporter, ATP-binding protein
1813089	1826455	13366	Predicted by at least one method	1815840	1817771	1	ABC transporter-like sensor and permease protein YxdM
1813089	1826455	13366	Predicted by at least one method	1817805	1818527	1	hypothetical protein
1813089	1826455	13366	Predicted by at least one method	1818612	1819706	-1	hypothetical protein
1813089	1826455	13366	Predicted by at least one method	1819706	1820785	-1	spore germination protein
1813089	1826455	13366	Predicted by at least one method	1820775	1822289	-1	Nutrient germinant receptor inner membrane subunit A (GerKA/GerAA/GerBA)
1813089	1826455	13366	Predicted by at least one method	1822663	1823226	1	Transcriptional regulator, AcrR family
1813089	1826455	13366	Predicted by at least one method	1823402	1824586	1	hypothetical protein
1813089	1826455	13366	Predicted by at least one method	1824887	1825351	1	hypothetical protein
1813089	1826455	13366	Predicted by at least one method	1825491	1825853	1	FIG00526564: hypothetical protein
1813089	1826455	13366	Predicted by at least one method	1825970	1826455	1	hypothetical protein
1865525	1879570	14045	Predicted by at least one method	1865525	1866643	-1	hypothetical protein
1865525	1879570	14045	Predicted by at least one method	1867226	1868185	1	hypothetical protein
1865525	1879570	14045	Predicted by at least one method	1868605	1870101	1	Nutrient germinant receptor inner membrane subunit A (GerKA/GerAA/GerBA)
1865525	1879570	14045	Predicted by at least one method	1870131	1871198	1	hypothetical protein
1865525	1879570	14045	Predicted by at least one method	1871198	1872295	1	hypothetical protein
1865525	1879570	14045	Predicted by at least one method	1872836	1873099	-1	Dihydrofolate reductase (EC 1.5.1.3)
1865525	1879570	14045	Predicted by at least one method	1873219	1873350	1	hypothetical protein
1865525	1879570	14045	Predicted by at least one method	1873496	1874059	-1	hypothetical protein
1865525	1879570	14045	Predicted by at least one method	1874241	1875209	-1	WD-40 repeat protein
1865525	1879570	14045	Predicted by at least one method	1875226	1875567	-1	hypothetical protein
1865525	1879570	14045	Predicted by at least one method	1875874	1876548	1	hypothetical protein
1865525	1879570	14045	Predicted by at least one method	1876549	1876668	1	hypothetical protein
1865525	1879570	14045	Predicted by at least one method	1876795	1876908	-1	hypothetical protein
1865525	1879570	14045	Predicted by at least one method	1877519	1877884	-1	hypothetical protein
1865525	1879570	14045	Predicted by at least one method	1877984	1878133	1	hypothetical protein
1865525	1879570	14045	Predicted by at least one method	1878112	1879011	1	hypothetical protein
1865525	1879570	14045	Predicted by at least one method	1879076	1879570	-1	hypothetical protein
1870131	1878133	8002	Predicted by at least one method	1870131	1871198	1	hypothetical protein
1870131	1878133	8002	Predicted by at least one method	1871198	1872295	1	hypothetical protein
1870131	1878133	8002	Predicted by at least one method	1872836	1873099	-1	Dihydrofolate reductase (EC 1.5.1.3)
1870131	1878133	8002	Predicted by at least one method	1873219	1873350	1	hypothetical protein
1870131	1878133	8002	Predicted by at least one method	1873496	1874059	-1	hypothetical protein
1870131	1878133	8002	Predicted by at least one method	1874241	1875209	-1	WD-40 repeat protein
1870131	1878133	8002	Predicted by at least one method	1875226	1875567	-1	hypothetical protein
1870131	1878133	8002	Predicted by at least one method	1875874	1876548	1	hypothetical protein
1870131	1878133	8002	Predicted by at least one method	1876549	1876668	1	hypothetical protein
1870131	1878133	8002	Predicted by at least one method	1876795	1876908	-1	hypothetical protein
1870131	1878133	8002	Predicted by at least one method	1877519	1877884	-1	hypothetical protein
1870131	1878133	8002	Predicted by at least one method	1877984	1878133	1	hypothetical protein
1870131	1878133	8002	Predicted by at least one method	1878112	1879011	1	hypothetical protein
2026842	2036735	9893	Predicted by at least one method	2026842	2027072	-1	KH domain RNA binding protein YlqC
2026842	2036735	9893	Predicted by at least one method	2027081	2027353	-1	SSU ribosomal protein S16p
2026842	2036735	9893	Predicted by at least one method	2027473	2028819	-1	Signal recognition particle protein Ffh
2026842	2036735	9893	Predicted by at least one method	2028832	2029161	-1	Signal recognition particle associated protein
2026842	2036735	9893	Predicted by at least one method	2029248	2029367	-1	hypothetical protein
2026842	2036735	9893	Predicted by at least one method	2029576	2029749	-1	hypothetical protein
2026842	2036735	9893	Predicted by at least one method	2029767	2030759	-1	Signal recognition particle receptor FtsY
2026842	2036735	9893	Predicted by at least one method	2030789	2031433	-1	Chromosome partition protein smc
2026842	2036735	9893	Predicted by at least one method	2031430	2032371	-1	hypothetical protein
2026842	2036735	9893	Predicted by at least one method	2032368	2034353	-1	Chromosome partition protein smc
2026842	2036735	9893	Predicted by at least one method	2034638	2035378	-1	Ribonuclease III (EC 3.1.26.3)
2026842	2036735	9893	Predicted by at least one method	2035492	2035614	-1	hypothetical protein
2026842	2036735	9893	Predicted by at least one method	2035645	2035878	-1	Acyl carrier protein
2026842	2036735	9893	Predicted by at least one method	2035995	2036735	-1	3-oxoacyl-[acyl-carrier protein] reductase (EC 1.1.1.100), FadG
2026842	2036735	9893	Predicted by at least one method	2036728	2037684	-1	Malonyl CoA-acyl carrier protein transacylase (EC 2.3.1.39)
2479718	2539340	59622	Predicted by at least one method	2479718	2480596	1	Glycosyltransferase
2479718	2539340	59622	Predicted by at least one method	2480676	2481344	1	hypothetical protein
2479718	2539340	59622	Predicted by at least one method	2481582	2482526	-1	GDP-L-fucose synthetase (EC 1.1.1.271)
2479718	2539340	59622	Predicted by at least one method	2482526	2483269	-1	hypothetical protein
2479718	2539340	59622	Predicted by at least one method	2483560	2484336	1	hypothetical protein
2479718	2539340	59622	Predicted by at least one method	2484523	2485326	1	hypothetical protein
2479718	2539340	59622	Predicted by at least one method	2485491	2486579	-1	CDP-glucose 4,6-dehydratase (EC 4.2.1.45)
2479718	2539340	59622	Predicted by at least one method	2486626	2487846	-1	Glycosyl transferase, family 2
2479718	2539340	59622	Predicted by at least one method	2487879	2488970	-1	CDP-glucose 4,6-dehydratase (EC 4.2.1.45)
2479718	2539340	59622	Predicted by at least one method	2488955	2489728	-1	Glucose-1-phosphate cytidylyltransferase (EC 2.7.7.33)
2479718	2539340	59622	Predicted by at least one method	2489880	2490854	-1	GDP-mannose 4,6-dehydratase (EC 4.2.1.47)
2479718	2539340	59622	Predicted by at least one method	2491034	2492221	1	Glycosyl transferase, group 2 family
2479718	2539340	59622	Predicted by at least one method	2492293	2493306	-1	Mannose-1-phosphate guanylyltransferase (EC 2.7.7.13)
2479718	2539340	59622	Predicted by at least one method	2493562	2494431	1	Sulfate permease, Trk-type
2479718	2539340	59622	Predicted by at least one method	2494437	2495327	1	Sulfate permease, Trk-type
2479718	2539340	59622	Predicted by at least one method	2495357	2495971	1	Adenylylsulfate kinase (EC 2.7.1.25)
2479718	2539340	59622	Predicted by at least one method	2495991	2497139	1	Sulfate adenylyltransferase (EC 2.7.7.4)
2479718	2539340	59622	Predicted by at least one method	2497164	2497961	-1	FIG00031715: Predicted metal-dependent phosphoesterases (PHP family)
2479718	2539340	59622	Predicted by at least one method	2497976	2499718	-1	Phosphoglucomutase (EC 5.4.2.2)
2479718	2539340	59622	Predicted by at least one method	2499896	2501104	-1	hypothetical protein
2479718	2539340	59622	Predicted by at least one method	2501340	2502134	-1	hypothetical protein
2479718	2539340	59622	Predicted by at least one method	2502358	2503545	1	hypothetical protein
2479718	2539340	59622	Predicted by at least one method	2503551	2503928	1	hypothetical protein
2479718	2539340	59622	Predicted by at least one method	2504004	2504366	-1	FIG00673199: hypothetical protein
2479718	2539340	59622	Predicted by at least one method	2504741	2505967	1	Oxidoreductase
2479718	2539340	59622	Predicted by at least one method	2506758	2506889	-1	hypothetical protein
2479718	2539340	59622	Predicted by at least one method	2507176	2507400	-1	hypothetical protein
2479718	2539340	59622	Predicted by at least one method	2507446	2507607	1	hypothetical protein
2479718	2539340	59622	Predicted by at least one method	2507792	2508709	-1	Quinone oxidoreductase (EC 1.6.5.5)
2479718	2539340	59622	Predicted by at least one method	2509065	2509727	-1	Oxygen-insensitive NAD(P)H nitroreductase (EC 1.-.-.-) / Dihydropteridine reductase (EC 1.5.1.34)
2479718	2539340	59622	Predicted by at least one method	2509952	2510161	-1	hypothetical protein
2479718	2539340	59622	Predicted by at least one method	2510459	2511109	-1	hypothetical protein
2479718	2539340	59622	Predicted by at least one method	2511598	2511723	-1	hypothetical protein
2479718	2539340	59622	Predicted by at least one method	2512023	2512163	1	hypothetical protein
2479718	2539340	59622	Predicted by at least one method	2512273	2512956	-1	transcriptional regulator, Crp/Fnr family
2479718	2539340	59622	Predicted by at least one method	2514041	2514286	-1	hypothetical protein
2479718	2539340	59622	Predicted by at least one method	2514513	2514629	1	hypothetical protein
2479718	2539340	59622	Predicted by at least one method	2514673	2515581	1	Transcriptional regulator, LysR family
2479718	2539340	59622	Predicted by at least one method	2515870	2515986	1	Retron-type RNA-directed DNA polymerase (EC 2.7.7.49)
2479718	2539340	59622	Predicted by at least one method	2515952	2516605	1	Retron-type RNA-directed DNA polymerase (EC 2.7.7.49)
2479718	2539340	59622	Predicted by at least one method	2517008	2517181	1	hypothetical protein
2479718	2539340	59622	Predicted by at least one method	2517182	2517367	1	Aconitate hydratase (EC 4.2.1.3)
2479718	2539340	59622	Predicted by at least one method	2517373	2517519	-1	hypothetical protein
2479718	2539340	59622	Predicted by at least one method	2517553	2517774	1	Aconitate hydratase (EC 4.2.1.3) @ 2-methylisocitrate dehydratase (EC 4.2.1.99)
2479718	2539340	59622	Predicted by at least one method	2518223	2518741	-1	hypothetical protein
2479718	2539340	59622	Predicted by at least one method	2518725	2519015	-1	hypothetical protein
2479718	2539340	59622	Predicted by at least one method	2519124	2519243	-1	hypothetical protein
2479718	2539340	59622	Predicted by at least one method	2519394	2519708	-1	Thioredoxin
2479718	2539340	59622	Predicted by at least one method	2519754	2519870	-1	hypothetical protein
2479718	2539340	59622	Predicted by at least one method	2519878	2520123	-1	hypothetical protein
2479718	2539340	59622	Predicted by at least one method	2520267	2520419	-1	hypothetical protein
2479718	2539340	59622	Predicted by at least one method	2520538	2521482	-1	Thioredoxin reductase (EC 1.8.1.9)
2479718	2539340	59622	Predicted by at least one method	2521919	2522242	1	Thioredoxin-like protein YdbP
2479718	2539340	59622	Predicted by at least one method	2522284	2522493	-1	hypothetical protein
2479718	2539340	59622	Predicted by at least one method	2522640	2522801	-1	hypothetical protein
2479718	2539340	59622	Predicted by at least one method	2523537	2523980	-1	Uncharacterized protein YdfG
2479718	2539340	59622	Predicted by at least one method	2524213	2525166	-1	Peptide-methionine (S)-S-oxide reductase MsrA (EC 1.8.4.11)
2479718	2539340	59622	Predicted by at least one method	2525268	2525708	-1	hypothetical protein
2479718	2539340	59622	Predicted by at least one method	2526228	2526380	1	hypothetical protein
2479718	2539340	59622	Predicted by at least one method	2526981	2527664	-1	transcriptional regulator, Crp/Fnr family
2479718	2539340	59622	Predicted by at least one method	2527667	2527879	-1	hypothetical protein
2479718	2539340	59622	Predicted by at least one method	2528116	2528346	1	hypothetical protein
2479718	2539340	59622	Predicted by at least one method	2528646	2529344	-1	hypothetical protein
2479718	2539340	59622	Predicted by at least one method	2529341	2529664	-1	hypothetical protein
2479718	2539340	59622	Predicted by at least one method	2529690	2529929	-1	hypothetical protein
2479718	2539340	59622	Predicted by at least one method	2529985	2530140	1	hypothetical protein
2479718	2539340	59622	Predicted by at least one method	2530210	2530332	-1	hypothetical protein
2479718	2539340	59622	Predicted by at least one method	2530397	2530804	-1	Membrane protein
2479718	2539340	59622	Predicted by at least one method	2530843	2530971	-1	hypothetical protein
2479718	2539340	59622	Predicted by at least one method	2531085	2531318	-1	hypothetical protein
2479718	2539340	59622	Predicted by at least one method	2532152	2532340	-1	TnpA transposase
2479718	2539340	59622	Predicted by at least one method	2532495	2532614	1	hypothetical protein
2479718	2539340	59622	Predicted by at least one method	2532821	2534245	1	Transcriptional regulator, GntR family domain / Aspartate aminotransferase (EC 2.6.1.1)
2479718	2539340	59622	Predicted by at least one method	2534362	2534976	1	Thioredoxin
2479718	2539340	59622	Predicted by at least one method	2535072	2535314	1	Oxygen-insensitive NAD(P)H nitroreductase (EC 1.-.-.-) / Dihydropteridine reductase (EC 1.5.1.34)
2479718	2539340	59622	Predicted by at least one method	2535518	2536015	-1	Transcriptional regulator of pyridoxine metabolism / Pyridoxamine phosphate aminotransferase (EC 2.6.1.54)
2479718	2539340	59622	Predicted by at least one method	2536189	2537526	1	hypothetical protein
2479718	2539340	59622	Predicted by at least one method	2538205	2538360	1	Phage integrase
2479718	2539340	59622	Predicted by at least one method	2538650	2538964	-1	hypothetical protein
2479718	2539340	59622	Predicted by at least one method	2539116	2539340	1	hypothetical protein
2479718	2499718	20000	Predicted by at least one method	2479718	2480596	1	Glycosyltransferase
2479718	2499718	20000	Predicted by at least one method	2480676	2481344	1	hypothetical protein
2479718	2499718	20000	Predicted by at least one method	2481582	2482526	-1	GDP-L-fucose synthetase (EC 1.1.1.271)
2479718	2499718	20000	Predicted by at least one method	2482526	2483269	-1	hypothetical protein
2479718	2499718	20000	Predicted by at least one method	2483560	2484336	1	hypothetical protein
2479718	2499718	20000	Predicted by at least one method	2484523	2485326	1	hypothetical protein
2479718	2499718	20000	Predicted by at least one method	2485491	2486579	-1	CDP-glucose 4,6-dehydratase (EC 4.2.1.45)
2479718	2499718	20000	Predicted by at least one method	2486626	2487846	-1	Glycosyl transferase, family 2
2479718	2499718	20000	Predicted by at least one method	2487879	2488970	-1	CDP-glucose 4,6-dehydratase (EC 4.2.1.45)
2479718	2499718	20000	Predicted by at least one method	2488955	2489728	-1	Glucose-1-phosphate cytidylyltransferase (EC 2.7.7.33)
2479718	2499718	20000	Predicted by at least one method	2489880	2490854	-1	GDP-mannose 4,6-dehydratase (EC 4.2.1.47)
2479718	2499718	20000	Predicted by at least one method	2491034	2492221	1	Glycosyl transferase, group 2 family
2479718	2499718	20000	Predicted by at least one method	2492293	2493306	-1	Mannose-1-phosphate guanylyltransferase (EC 2.7.7.13)
2479718	2499718	20000	Predicted by at least one method	2493562	2494431	1	Sulfate permease, Trk-type
2479718	2499718	20000	Predicted by at least one method	2494437	2495327	1	Sulfate permease, Trk-type
2479718	2499718	20000	Predicted by at least one method	2495357	2495971	1	Adenylylsulfate kinase (EC 2.7.1.25)
2479718	2499718	20000	Predicted by at least one method	2495991	2497139	1	Sulfate adenylyltransferase (EC 2.7.7.4)
2479718	2499718	20000	Predicted by at least one method	2497164	2497961	-1	FIG00031715: Predicted metal-dependent phosphoesterases (PHP family)
2479718	2499718	20000	Predicted by at least one method	2497976	2499718	-1	Phosphoglucomutase (EC 5.4.2.2)
2506758	2514629	7871	Predicted by at least one method	2506758	2506889	-1	hypothetical protein
2506758	2514629	7871	Predicted by at least one method	2507176	2507400	-1	hypothetical protein
2506758	2514629	7871	Predicted by at least one method	2507446	2507607	1	hypothetical protein
2506758	2514629	7871	Predicted by at least one method	2507792	2508709	-1	Quinone oxidoreductase (EC 1.6.5.5)
2506758	2514629	7871	Predicted by at least one method	2509065	2509727	-1	Oxygen-insensitive NAD(P)H nitroreductase (EC 1.-.-.-) / Dihydropteridine reductase (EC 1.5.1.34)
2506758	2514629	7871	Predicted by at least one method	2509952	2510161	-1	hypothetical protein
2506758	2514629	7871	Predicted by at least one method	2510459	2511109	-1	hypothetical protein
2506758	2514629	7871	Predicted by at least one method	2511598	2511723	-1	hypothetical protein
2506758	2514629	7871	Predicted by at least one method	2512023	2512163	1	hypothetical protein
2506758	2514629	7871	Predicted by at least one method	2512273	2512956	-1	transcriptional regulator, Crp/Fnr family
2506758	2514629	7871	Predicted by at least one method	2514041	2514286	-1	hypothetical protein
2506758	2514629	7871	Predicted by at least one method	2514513	2514629	1	hypothetical protein
3093492	3100976	7484	Predicted by at least one method	3093492	3094052	-1	Phosphoglycerate mutase family 2
3093492	3100976	7484	Predicted by at least one method	3094241	3094723	-1	Ligand-binding SRPBCC domain protein family
3093492	3100976	7484	Predicted by at least one method	3095276	3095473	-1	hypothetical protein
3093492	3100976	7484	Predicted by at least one method	3095783	3095989	-1	hypothetical protein
3093492	3100976	7484	Predicted by at least one method	3096340	3096678	-1	hypothetical protein
3093492	3100976	7484	Predicted by at least one method	3097009	3097263	-1	hypothetical protein
3093492	3100976	7484	Predicted by at least one method	3097406	3097789	-1	hypothetical protein
3093492	3100976	7484	Predicted by at least one method	3097875	3098315	-1	conserved domain protein
3093492	3100976	7484	Predicted by at least one method	3098305	3098583	-1	Uncharacterized protein BC2925
3093492	3100976	7484	Predicted by at least one method	3098803	3099348	-1	Protein of unknown function UPF0157
3093492	3100976	7484	Predicted by at least one method	3100059	3100976	-1	Transcriptional regulator, LysR family
3140797	3150113	9316	Predicted by at least one method	3140797	3141315	1	hypothetical protein
3140797	3150113	9316	Predicted by at least one method	3141394	3142281	1	putative PAPS reductase/sulfotransferase
3140797	3150113	9316	Predicted by at least one method	3142326	3145646	-1	hypothetical protein
3140797	3150113	9316	Predicted by at least one method	3145643	3146512	-1	hypothetical protein
3140797	3150113	9316	Predicted by at least one method	3146786	3147187	1	gp81
3140797	3150113	9316	Predicted by at least one method	3147405	3147533	-1	hypothetical protein
3140797	3150113	9316	Predicted by at least one method	3147577	3147762	-1	hypothetical protein
3140797	3150113	9316	Predicted by at least one method	3148135	3148332	1	HRDC domain protein
3140797	3150113	9316	Predicted by at least one method	3148497	3150113	1	hypothetical protein
3297626	3303819	6193	Predicted by at least one method	3297626	3297829	1	hypothetical protein
3297626	3303819	6193	Predicted by at least one method	3298078	3299328	-1	hypothetical protein
3297626	3303819	6193	Predicted by at least one method	3299575	3303819	-1	hypothetical protein
3470440	3475938	5498	Predicted by at least one method	3470440	3471438	-1	hypothetical protein
3470440	3475938	5498	Predicted by at least one method	3471553	3472239	-1	hypothetical protein
3470440	3475938	5498	Predicted by at least one method	3472459	3473358	-1	Thioredoxin reductase (EC 1.8.1.9)
3470440	3475938	5498	Predicted by at least one method	3473442	3473867	-1	Rrf2 family transcriptional regulator
3470440	3475938	5498	Predicted by at least one method	3474046	3474228	-1	hypothetical protein
3470440	3475938	5498	Predicted by at least one method	3474328	3474516	-1	hypothetical protein
3470440	3475938	5498	Predicted by at least one method	3474672	3475232	-1	Isochorismatase (EC 3.3.2.1)
3470440	3475938	5498	Predicted by at least one method	3475483	3475938	-1	Transcriptional regulator
4032881	4038235	5354	Predicted by at least one method	4032881	4033321	1	hypothetical protein
4032881	4038235	5354	Predicted by at least one method	4033557	4033721	1	hypothetical protein
4032881	4038235	5354	Predicted by at least one method	4033777	4033956	1	hypothetical protein
4032881	4038235	5354	Predicted by at least one method	4033960	4035330	1	hypothetical protein
4032881	4038235	5354	Predicted by at least one method	4035333	4036892	1	Recombinase
4032881	4038235	5354	Predicted by at least one method	4037127	4037375	1	hypothetical protein
4032881	4038235	5354	Predicted by at least one method	4037478	4037837	1	hypothetical protein
4032881	4038235	5354	Predicted by at least one method	4038050	4038235	1	hypothetical protein
4032881	4038235	5354	Predicted by at least one method	4038232	4039737	1	cassette chromosome recombinase B
4033960	4058026	24066	Predicted by at least one method	4033960	4035330	1	hypothetical protein
4033960	4058026	24066	Predicted by at least one method	4035333	4036892	1	Recombinase
4033960	4058026	24066	Predicted by at least one method	4037127	4037375	1	hypothetical protein
4033960	4058026	24066	Predicted by at least one method	4037478	4037837	1	hypothetical protein
4033960	4058026	24066	Predicted by at least one method	4038050	4038235	1	hypothetical protein
4033960	4058026	24066	Predicted by at least one method	4038232	4039737	1	cassette chromosome recombinase B
4033960	4058026	24066	Predicted by at least one method	4040108	4041892	1	Type I restriction-modification system, DNA-methyltransferase subunit M (EC 2.1.1.72)
4033960	4058026	24066	Predicted by at least one method	4041882	4043177	1	Type I restriction-modification system, specificity subunit S
4033960	4058026	24066	Predicted by at least one method	4043191	4046205	1	Type I restriction-modification system, restriction subunit R (EC 3.1.21.3)
4033960	4058026	24066	Predicted by at least one method	4046417	4052317	1	hypothetical protein
4033960	4058026	24066	Predicted by at least one method	4052378	4052518	-1	hypothetical protein
4033960	4058026	24066	Predicted by at least one method	4052631	4053206	-1	conserved hypothetical protein
4033960	4058026	24066	Predicted by at least one method	4053212	4054000	-1	hypothetical protein
4033960	4058026	24066	Predicted by at least one method	4054271	4055005	1	glycosyl transferase, family 8
4033960	4058026	24066	Predicted by at least one method	4055083	4055604	1	hypothetical protein
4033960	4058026	24066	Predicted by at least one method	4055801	4056706	1	UDP-glucose 4-epimerase (EC 5.1.3.2)
4033960	4058026	24066	Predicted by at least one method	4056812	4057255	-1	Predicted membrane protein
4033960	4058026	24066	Predicted by at least one method	4057562	4058026	-1	Predicted membrane protein
4239473	4277188	37715	Predicted by at least one method	4239473	4240522	1	Threonylcarbamoyl-AMP synthase (EC 2.7.7.87) / SUA5 domain with internal deletion
4239473	4277188	37715	Predicted by at least one method	4240623	4241177	1	Putative manganese efflux pump MntP
4239473	4277188	37715	Predicted by at least one method	4241309	4241737	1	Low molecular weight protein tyrosine phosphatase (EC 3.1.3.48)
4239473	4277188	37715	Predicted by at least one method	4241798	4243087	1	Methyl-accepting chemotaxis protein
4239473	4277188	37715	Predicted by at least one method	4243489	4243926	1	Ribose-5-phosphate isomerase B (EC 5.3.1.6)
4239473	4277188	37715	Predicted by at least one method	4244007	4244570	1	UPF0340 protein YwlG
4239473	4277188	37715	Predicted by at least one method	4244876	4246117	1	Serine hydroxymethyltransferase (EC 2.1.2.1)
4239473	4277188	37715	Predicted by at least one method	4246282	4246911	1	Uracil phosphoribosyltransferase (EC 2.4.2.9)
4239473	4277188	37715	Predicted by at least one method	4247099	4249483	1	Subtilase family domain protein
4239473	4277188	37715	Predicted by at least one method	4249584	4249733	-1	hypothetical protein
4239473	4277188	37715	Predicted by at least one method	4249883	4250104	1	ATP synthase protein I
4239473	4277188	37715	Predicted by at least one method	4250106	4250489	1	ATP synthase protein I
4239473	4277188	37715	Predicted by at least one method	4250493	4251248	1	ATP synthase F0 sector subunit a (EC 3.6.3.14)
4239473	4277188	37715	Predicted by at least one method	4251307	4251519	1	ATP synthase F0 sector subunit c (EC 3.6.3.14)
4239473	4277188	37715	Predicted by at least one method	4251750	4252268	1	ATP synthase F0 sector subunit b (EC 3.6.3.14)
4239473	4277188	37715	Predicted by at least one method	4252265	4252807	1	ATP synthase delta chain (EC 3.6.3.14)
4239473	4277188	37715	Predicted by at least one method	4252826	4254337	1	ATP synthase alpha chain (EC 3.6.3.14)
4239473	4277188	37715	Predicted by at least one method	4254452	4255312	1	ATP synthase gamma chain (EC 3.6.3.14)
4239473	4277188	37715	Predicted by at least one method	4255512	4256930	1	ATP synthase beta chain (EC 3.6.3.14)
4239473	4277188	37715	Predicted by at least one method	4256956	4257357	1	ATP synthase epsilon chain (EC 3.6.3.14)
4239473	4277188	37715	Predicted by at least one method	4257641	4257955	1	hypothetical protein
4239473	4277188	37715	Predicted by at least one method	4257961	4258905	1	Mobile element protein
4239473	4277188	37715	Predicted by at least one method	4259380	4259706	1	hypothetical protein
4239473	4277188	37715	Predicted by at least one method	4259867	4261048	1	Extracellular ribonuclease Bsn
4239473	4277188	37715	Predicted by at least one method	4261531	4261905	1	NADH ubiquinone oxidoreductase chain A (EC 1.6.5.3)
4239473	4277188	37715	Predicted by at least one method	4261896	4262408	1	NADH-ubiquinone oxidoreductase chain B (EC 1.6.5.3)
4239473	4277188	37715	Predicted by at least one method	4262411	4263640	1	NADH-ubiquinone oxidoreductase chain C (EC 1.6.5.3)
4239473	4277188	37715	Predicted by at least one method	4263644	4264744	1	NADH-ubiquinone oxidoreductase chain D (EC 1.6.5.3)
4239473	4277188	37715	Predicted by at least one method	4264744	4265757	1	NADH-ubiquinone oxidoreductase chain H (EC 1.6.5.3)
4239473	4277188	37715	Predicted by at least one method	4266233	4266652	1	NADH-ubiquinone oxidoreductase chain I (EC 1.6.5.3)
4239473	4277188	37715	Predicted by at least one method	4266649	4267170	1	NADH-ubiquinone oxidoreductase chain J (EC 1.6.5.3)
4239473	4277188	37715	Predicted by at least one method	4267167	4267481	1	NADH-ubiquinone oxidoreductase chain K (EC 1.6.5.3)
4239473	4277188	37715	Predicted by at least one method	4267701	4269569	1	NADH-ubiquinone oxidoreductase chain L (EC 1.6.5.3)
4239473	4277188	37715	Predicted by at least one method	4269566	4271098	1	NADH-ubiquinone oxidoreductase chain M (EC 1.6.5.3)
4239473	4277188	37715	Predicted by at least one method	4271105	4272634	1	NADH-ubiquinone oxidoreductase chain N (EC 1.6.5.3)
4239473	4277188	37715	Predicted by at least one method	4272865	4273095	1	Uncharacterized membrane protein YwzB
4239473	4277188	37715	Predicted by at least one method	4273312	4273482	-1	hypothetical protein
4239473	4277188	37715	Predicted by at least one method	4273704	4274507	1	FIG013354: hypothetical protein
4239473	4277188	37715	Predicted by at least one method	4274540	4275844	1	UDP-N-acetylglucosamine 1-carboxyvinyltransferase (EC 2.5.1.7)
4239473	4277188	37715	Predicted by at least one method	4276170	4276538	1	Stage II sporulation protein D (SpoIID)
4239473	4277188	37715	Predicted by at least one method	4276535	4277188	1	Stage II sporulation protein D (SpoIID)
4284631	4288865	4234	Predicted by at least one method	4284631	4285224	1	hypothetical protein
4284631	4288865	4234	Predicted by at least one method	4285285	4286898	1	Gamma-glutamyltranspeptidase (EC 2.3.2.2) @ Glutathione hydrolase (EC 3.4.19.13)
4284631	4288865	4234	Predicted by at least one method	4287072	4287641	1	chromate transporter
4284631	4288865	4234	Predicted by at least one method	4287638	4288168	1	chromate transporter
4284631	4288865	4234	Predicted by at least one method	4288260	4288865	1	Pyrrolidone-carboxylate peptidase (EC 3.4.19.3)
4326544	4337607	11063	Predicted by at least one method	4326544	4327449	1	UTP--glucose-1-phosphate uridylyltransferase (EC 2.7.7.9)
4326544	4337607	11063	Predicted by at least one method	4327446	4328117	1	Undecaprenyl-phosphate galactosephosphotransferase (EC 2.7.8.6)
4326544	4337607	11063	Predicted by at least one method	4328153	4329361	1	hypothetical protein
4326544	4337607	11063	Predicted by at least one method	4329358	4330116	1	N-acetylmannosaminyltransferase (EC 2.4.1.187)
4326544	4337607	11063	Predicted by at least one method	4330106	4331221	1	hypothetical protein
4326544	4337607	11063	Predicted by at least one method	4331264	4332265	1	hypothetical protein
4326544	4337607	11063	Predicted by at least one method	4332262	4333386	1	hypothetical protein
4326544	4337607	11063	Predicted by at least one method	4333387	4334499	1	Glycosyltransferase
4326544	4337607	11063	Predicted by at least one method	4334521	4335054	1	hypothetical protein
4326544	4337607	11063	Predicted by at least one method	4335008	4336180	1	hypothetical protein
4326544	4337607	11063	Predicted by at least one method	4336231	4337607	1	Sugar-phosphate guanylyltransferase / Sugar-phosephate isomerase
4393150	4399142	5992	Predicted by at least one method	4393150	4393722	1	O-acetyltransferase, putative
4393150	4399142	5992	Predicted by at least one method	4393719	4394813	1	Aminotransferase, DegT/DnrJ/EryC1/StrS family
4393150	4399142	5992	Predicted by at least one method	4394830	4395729	1	Glucose-1-phosphate thymidylyltransferase (EC 2.7.7.24)
4393150	4399142	5992	Predicted by at least one method	4395755	4396780	1	dTDP-glucose 4,6-dehydratase (EC 4.2.1.46)
4393150	4399142	5992	Predicted by at least one method	4397204	4397671	-1	MutT/Nudix family protein
4393150	4399142	5992	Predicted by at least one method	4397709	4398191	-1	HIT family protein
4393150	4399142	5992	Predicted by at least one method	4398414	4398938	-1	hypothetical protein
4393150	4399142	5992	Predicted by at least one method	4399026	4399142	1	hypothetical protein
