# Supplementary material for: Bacillus haimaensis sp. nov.: a novel cold seep-adapted bacterium with unique biosynthetic potential
Source: Appl Environ Microbiol. 2025 Apr 25;91(5):e02456-24. doi: 10.1128/aem.02456-24 (PMC12093945; doi:10.1128/aem.02456-24)
Supplement: Table S2 — Gene cluster analysis and Gene Ontology (GO) annotations of unique genes in B. haimaensis sp. nov. [file aem.02456-24-s0002.xlsx]

## Sheet: Sheet1
Table S2 Gene cluster analysis and Gene Ontology (GO) annotations of unique genes in B. haimaensis sp. nov.
Cluster lD	NumberOf proteins	GO Annotation
cluster1	9	N/A
cluster11	5	N/A
cluster12	4	GO:0004252; F:serine-type endopeptidase activity; IEA:InterPro
cluster44	3	N/A
cluster45	3	GO:0006979; P:response to oxidative stress; IEA:InterPro
cluster47	3	GO:0009847; P:spore germination; IEA:InterPro
cluster48	3	GO:0009847; P:spore germination; IEA:InterPro
cluster49	3	N/A
cluster50	3	GO:0009847; P:spore germination; IEA:InterPro
cluster3564	2	GO:0042438; P:melanin biosynthetic process; IEA:UniProtKB-KW
cluster3565	2	N/A
cluster3566	2	N/A
cluster3567	2	GO:0016757; F:transferase activity, transferring glycosyl groups; IEA:UniProtKB-KW
cluster3568	2	N/A
cluster3569	2	GO:0046872; F:metal ion binding; IEA:UniProtKB-KW
cluster3571	2	N/A
cluster3572	2	GO:0000103; P:sulfate assimilation; IEA:UniProtKB-UniRule
cluster3573	2	GO:0009636; P:response to toxic substance; IEA:UniProtKB-KW
cluster3574	2	N/A
cluster3575	2	N/A
cluster3576	2	N/A
cluster3577	2	GO:0000103; P:sulfate assimilation; IEA:UniProtKB-UniRule
cluster3578	2	GO:0000160; P:phosphorelay signal transduction system; IEA:UniProtKB-KW
cluster3579	2	GO:0051920; F:peroxiredoxin activity; IEA:InterPro
cluster3764	2	N/A
cluster3765	2	N/A
